# Supplementary material for: Dataset on the organic acids, sulphate, total nitrogen and total chlorophyll contents of two lettuce cultivars grown hydroponically using nutrient solutions of variable macrocation ratios
Source: Data Brief. 2020 Jan 14;29:105135. doi: 10.1016/j.dib.2020.105135 (PMC6992948; doi:10.1016/j.dib.2020.105135)
Supplement: Multimedia component 1 [file mmc1.xlsx]

## Sheet: data
ID	CV	NS	Cultivar	Nutrient solution	Repetition	N	Sulphate	Malate	Tartrate	Oxalate	Citrate	Isocitrate	Chlorophyll
1	1	1	Green	Potassium	1	45.5	1.722	49.504	2.802	1.382	12.895	0.563	138.38
1	1	1	Green	Potassium	2	45.742	1.512	49.627	2.888	1.297	13.76	0.616	154.522
1	1	1	Green	Potassium	3	45.454	1.5	51.405	2.924	1.424	13.006	0.555	147.101
2	1	2	Green	Calcium	1	43.0876	1.071	43.766	2.787	1.25	11.984	0.56	145.581
2	1	2	Green	Calcium	2	42.948	1.068	40.787	2.866	1.316	12.374	0.603	127.01
2	1	2	Green	Calcium	3	42.15	1.045	39.5	2.877	1.215	13.182	0.656	118.221
3	1	3	Green	Magnesium	1	38.72	1.194	34.964	3.49	1.732	12.834	0.481	145.497
3	1	3	Green	Magnesium	2	38.36	0.969	33.303	3.308	1.693	11.253	0.458	141.347
3	1	3	Green	Magnesium	3	39.2	1.056	34.233	3.425	1.652	12.316	0.422	151.031
4	2	1	Red	Potassium	1	46.2	2.09	52.993	2.153	1.81	10.062	0.37	237.955
4	2	1	Red	Potassium	2	46.993	2.445	55.496	2.29	1.752	11.721	0.338	238.183
4	2	1	Red	Potassium	3	46.153	2.238	59.266	2.191	1.883	9.433	0.333	223.993
5	2	2	Red	Calcium	1	42.851	1.824	34.866	2.068	1.589	5.962	0.292	270.422
5	2	2	Red	Calcium	2	42.02	1.812	35.159	2.044	1.582	6.447	0.292	274.114
5	2	2	Red	Calcium	3	43.216	1.803	37.263	2.166	1.632	7.372	0.282	282.265
6	2	3	Red	Magnesium	1	46.06	1.608	40.222	2.376	2.095	11.579	0.483	287.013
6	2	3	Red	Magnesium	2	45.08	1.527	44.79	2.236	2.104	11.759	0.487	290.475
6	2	3	Red	Magnesium	3	45.72	1.632	43.432	2.481	2.214	10.643	0.468	288.951

## Sheet: Units
Chlorophyll	Organic acids	Total N	Sulphate
(mg kg-1 fw)	(g kg-1 dw)	(g kg-1 dw)	(g kg-1 dw)
